# Supplementary material for: The epidemiology of residual Plasmodium falciparum malaria transmission and infection burden in an African city with high coverage of multiple vector control measures
Source: Malar J. 2016 May 23;15:288. doi: 10.1186/s12936-016-1340-4 (PMC4877954; doi:10.1186/s12936-016-1340-4)
Supplement: Supplementary file 2 — 10.1186/s12936-016-1340-4 Excel® spreadsheet summaries of sampled households and participants. [file 12936_2016_1340_MOESM2_ESM.xlsx]

## Sheet: MTC Household characteristics
Characteristics	Round 1	Proportion	Round 2	Proportion	Round 3	Proportion	Overall	Proportion
Demographic and socioeconomic
Participants
1	115	0.16523	414	0.226477	192	0.227758	721	0.214137
2	147	0.211207	423	0.2314	187	0.221827	757	0.224829
3	123	0.176724	364	0.199125	157	0.18624	644	0.191268
4	94	0.135057	262	0.143326	114	0.135231	470	0.13959
5	65	0.0933908	171	0.0935449	88	0.104389	324	0.0962281
6	44	0.0632184	71	0.0388403	45	0.0533808	160	0.04752
7	33	0.0474138	50	0.0273523	20	0.0237248	103	0.030591
8	24	0.0344828	31	0.0169584	18	0.0213523	73	0.021681
9	14	0.0201149	14	0.00765864	5	0.0059312	33	0.00980101
10	6	0.00862069	11	0.00601751	9	0.0106762	26	0.00772201
>10	31	0.0445402	17	0.00929978	8	0.00948992	56	0.016632
Total	696	1	1828	1	843	1	3367	1
Education level of household head
None	38	0.0545977	43	0.023523	16	0.0187354	97	0.0287152
Primary	508	0.729885	1174	0.642232	567	0.663934	2249	0.665779
Secondary	139	0.199713	568	0.310722	227	0.265808	934	0.276495
Higher	11	0.0158046	43	0.023523	44	0.0515222	98	0.0290112
Total	696	1	1828	1	854	1	3378	1
Ceiling material quality
None	434	0.623563	1164	0.636761	505	0.599051	2103	0.624592
Mud and wattle or woven fibre	250	0.359195	567	0.310175	276	0.327402	1093	0.324621
Wood or plyboard	12	0.0172414	96	0.0525164	61	0.0723606	169	0.0501931
Gypsum	0	0	1	0.000547046	1	0.00118624	2	0.000594001
Total	696	1	1828	1	843	1	3367	1
Window or airbrick screening material quality
None	55	0.0800582	145	0.0793217	29	0.0344009	229	0.0681954
Boards	26	0.0378457	4	0.00218818	0	0	30	0.00893389
Fabric Netting	12	0.0174672	9	0.00492341	1	0.00118624	22	0.00655152
Metal netting	244	0.355167	513	0.280635	297	0.352313	1054	0.313877
Plastic netting	350	0.509461	1132	0.619256	507	0.601423	1989	0.592317
Glass	0	0	25	0.0136761	9	0.0106762	34	0.0101251
Total	687	1	1828	1	843	1	3358	1
Floor material quality
Earth or sand	17	0.0244253	25	0.0136761	8	0.00948992	50	0.01485
Wooden boards, plastic sheeting or rugs	44	0.0632184	37	0.0202407	8	0.00948992	89	0.026433
Concrete	621	0.892241	1732	0.947484	801	0.950178	3154	0.936739
Parquet, polished wood or ceramic tyles	14	0.0201149	34	0.0185996	26	0.0308422	74	0.021978
Total	696	1	1828	1	843	1	3367	1
Roof material quality
Iron sheets	676	0.971264	1797	0.983042	838	0.994069	3311	0.983368
Concrete or tiles	20	0.0287356	31	0.0169584	5	0.0059312	56	0.016632
Total	696	1	1828	1	843	1	3367	1
Wall material quality
Mud	15	0.0215517	15	0.00820569	6	0.00711744	36	0.010692
Wood boards or iron sheets	3	0.00431034	4	0.00218818	1	0.00118624	8	0.002376
Brick or concrete	483	0.693966	1375	0.752188	403	0.478055	2261	0.671518
Pastered brick or concrete	90	0.12931	223	0.121991	203	0.240807	516	0.153252
Painted brick or concrete	105	0.150862	211	0.115427	230	0.272835	546	0.162162
Total	696	1	1828	1	843	1	3367	1
Entomological Exposure Indicators
Detectable populations of Anopheles gambiae sensu lato
Anopheles gambiae sl not detected	185	0.649123	1538	0.882893	720	0.943644	2443	0.875627
Anopheles gambiae sl detected	100	0.350877	204	0.117107	43	0.0563565	347	0.124373
Total	285	1	1742	1	763	1	2790	1
Density of Culicines
0 to 10 per tent trap per night	80	0.280702	417	0.23938	284	0.372215	781	0.279928
>10 to 20 per tent trap per night	83	0.291228	1085	0.622847	353	0.462647	1521	0.545161
>20 per tent trap per night	122	0.42807	240	0.137773	126	0.165138	488	0.17491
Total	285	1	1742	1	763	1	2790	1
Vector control interventions
Indoor residual spraying
Not sprayed in the last 12 months	690	0.991379	1816	0.993435	835	0.99051	3341	0.992278
Sprayed in the last 12 months	6	0.00862069	12	0.00656455	8	0.00948992	26	0.00772201
Total	696	1	1828	1	843	1	3367	1
Topical repellents
Not used in the last week	689	0.989943	1801	0.98523	834	0.989324	3324	0.987229
Used in the last week	7	0.0100575	27	0.0147702	9	0.0106762	43	0.012771
Total	696	1	1828	1	843	1	3367	1
Mosquito coils
Not used in the last week	657	0.943966	1711	0.935996	816	0.967972	3184	0.945649
Used in the last week	39	0.0560345	117	0.0640044	27	0.0320285	183	0.0543511
Total	696	1	1828	1	843	1	3367	1
Have at least one bed net
No nets	83	0.119253	319	0.174508	34	0.0403321	436	0.129492
One or more nets	613	0.880747	1509	0.825492	809	0.959668	2931	0.870508
Total	696	1	1828	1	843	1	3367	1
Ceilings and eaves
Unsealed ceiling and eaves	381	0.547414	979	0.535558	382	0.453144	1742	0.517375
Sealed ceiling or eaves	315	0.452586	849	0.464442	461	0.546856	1625	0.482625
Total	696	1	1828	1	843	1	3367	1
Screening or glazing of windows and airbricks
Absent	55	0.079023	145	0.0793217	29	0.0344009	229	0.0680131
Incomplete or badly damaged	45	0.0646552	101	0.0552516	50	0.059312	196	0.0582121
Complete but with holes	227	0.326149	605	0.330963	214	0.253855	1046	0.310662
Complete and intact	369	0.530172	977	0.534464	550	0.652432	1896	0.563113
Total	696	1	1828	1	843	1	3367	1
Sealed ceiling of eaves plus windows and airbricks that are completely screened with or without holes
Not sealed and screened	404	0.58046	1025	0.560722	402	0.476868	1831	0.543808
Sealed and screened	292	0.41954	803	0.439278	441	0.523132	1536	0.456192
Total	696	1	1828	1	843	1	3367	1
Larviciding
Not in a ward with active larviciding at the time of the survey	361	0.518678	988	0.540481	543	0.644128	1892	0.561925
In a ward with active larviciding at the time of the survey	335	0.481322	840	0.459519	300	0.355872	1475	0.438075
Total	696	1	1828	1	843	1	3367	1
Parasitological
Presence of a Plasmodium falciparum carrier in the household
No malaria-infected participant found	432	0.62069	1375	0.752188	659	0.781732	2466	0.732403
One or more malaria-infected participants found	264	0.37931	453	0.247812	184	0.218268	901	0.267597
Total	696	1	1828	1	843	1	3367	1

## Sheet: MTC Participant characteristics
Characteristics	Round 1	Proportion	Round 2	Proportion	Round 3	Proportion	Overall	Proportion
Demographic, social and socioeconomic
Age
0 to 4	523	0.189906	926	0.162058	424	0.15594	1873	0.167426
5 to 14	438	0.159041	1081	0.189184	543	0.199706	2062	0.184321
15 to 24	570	0.206972	1357	0.237487	599	0.220302	2526	0.225798
25 to 34	488	0.177197	1051	0.183934	501	0.184259	2040	0.182355
35 and above	735	0.266885	1299	0.227336	652	0.239794	2686	0.2401
Total	2754	1	5714	1	2719	1	11187	1
Sex
Male	1067	0.387436	1995	0.349142	1012	0.372196	4074	0.364173
Female	1687	0.612564	3719	0.650858	1707	0.627804	7113	0.635827
Total	2754	1	5714	1	2719	1	11187	1
Usually lives in this household as a resident member
Resident household member	2687	0.975672	5610	0.981799	2706	0.995219	11003	0.983552
Visitor to the household	67	0.0243282	104	0.0182009	13	0.00478117	184	0.0164477
Total	2754	1	5714	1	2719	1	11187	1
Child lives with biological mother
Lives with mother	843	0.865503	1816	0.896347	883	0.906571	3542	0.891293
Doesn't live with mother	131	0.134497	210	0.103653	91	0.0934292	432	0.108707
Total	974	1	2026	1	974	1	3974	1
Behavioural characteristics
Stayed in the household last night
Stayed in the household last night	2702	0.981118	5624	0.984249	2678	0.984921	11004	0.983642
Stayed elsewhere last night	52	0.0188816	90	0.0157508	41	0.0150791	183	0.0163583
Total	2754	1	5714	1	2719	1	11187	1
Slept elsewhere over the last month
Didn't sleep outside the household in the preceeding month	2376	0.862745	3977	0.69601	2595	0.954395	8948	0.799857
Slept outside the household in the preceeding month	378	0.137255	1737	0.30399	124	0.045605	2239	0.200143
Total	2754	1	5714	1	2719	1	11187	1
Went indoors for the evening
18.00 to 19.00	75	0.0272331	268	0.0469023	369	0.135712	712	0.0636453
19.00 to 20.00	543	0.197168	2034	0.355968	804	0.295697	3381	0.302226
20.00 to 21.00	836	0.303558	1293	0.226286	509	0.187201	2638	0.235809
21.00 to 22.00	669	0.242919	815	0.142632	404	0.148584	1888	0.168767
22.00 to 23.00	516	0.187364	1153	0.201785	546	0.200809	2215	0.197998
23.00 to 24.00	37	0.013435	41	0.00717536	38	0.0139757	116	0.0103692
After 24.00	78	0.0283224	110	0.019251	49	0.0180213	237	0.0211853
Total	2754	1	5714	1	2719	1	11187	1
Went to bed for the evening
18.00 to 19.00	17	0.00617284	34	0.0059503	6	0.00220669	57	0.0050952
19.00 to 20.00	126	0.0457516	141	0.0246762	68	0.0250092	335	0.0299455
20.00 to 21.00	392	0.142338	615	0.10763	412	0.151526	1419	0.126844
21.00 to 22.00	774	0.281046	1397	0.244487	700	0.257448	2871	0.256637
22.00 to 23.00	941	0.341685	2489	0.435597	1101	0.404928	4531	0.405024
23.00 to 24.00	379	0.137618	892	0.156108	319	0.117323	1590	0.142129
After 24.00	125	0.0453885	146	0.0255513	113	0.0415594	384	0.0343256
Total	2754	1	5714	1	2719	1	11187	1
Got out of bed in the morning
Before 04.00	62	0.0225127	108	0.0189009	47	0.0172858	217	0.0193975
4.00 to 5.00	122	0.0442992	62	0.0108505	39	0.0143435	223	0.0199339
5.00 to 6.00	442	0.160494	635	0.111131	137	0.0503862	1214	0.108519
6.00 to 7.00	1306	0.474219	3162	0.553378	1707	0.627804	6175	0.55198
7.00 to 8.00	683	0.248003	1543	0.270039	683	0.251195	2909	0.260034
8.00 to 9.00	93	0.0337691	159	0.0278264	78	0.028687	330	0.0294985
After 9.00	46	0.016703	45	0.00787539	28	0.0102979	119	0.0106373
Total	2754	1	5714	1	2719	1	11187	1
Left the house in the morning
Before 04.00	58	0.0210603	101	0.0176759	45	0.0165502	204	0.0182355
4.00 to 5.00	11	0.00399419	7	0.00122506	4	0.00147113	22	0.00196657
5.00 to 6.00	121	0.0439361	113	0.019776	88	0.0323648	322	0.0287834
6.00 to 7.00	919	0.333696	2336	0.40882	1275	0.468922	4530	0.404934
7.00 to 8.00	1090	0.395788	2486	0.435072	986	0.362633	4562	0.407795
8.00 to 9.00	425	0.154321	560	0.0980049	252	0.0926811	1237	0.110575
After 9.00	130	0.0472041	111	0.019426	69	0.025377	310	0.0277107
Total	2754	1	5714	1	2719	1	11187	1
Estimated proportion of human exposure that would occur indoors in the absence of nets or house screening (πi)
Less than 50%	12	0.00444115	4	0.000712504	4	0.00149477	20	0.00181951
Greater than or equal to 50% but less than 60%	10	0.00370096	4	0.000712504	2	0.000747384	16	0.0014556
Greater than or equal to 60% but less than 70%	27	0.0099926	12	0.00213751	12	0.0044843	51	0.00463974
Greater than or equal to 70% but less than 80%	115	0.0425611	163	0.0290346	89	0.0332586	367	0.0333879
Greater than or equal to 80% but less than 90%	1094	0.404885	1842	0.328108	889	0.332212	3825	0.34798
Greater than or equal to 90% but less than 100%	924	0.341969	1454	0.258995	623	0.23281	3001	0.273017
1	520	0.19245	2135	0.380299	1057	0.394993	3712	0.3377
Total	2702	1	5614	1	2676	1	10992	1
Estimated proportion of human exposure that would occur while asleep indoors in the absence of nets or house screening (πs)
Less than 50%	20	0.00740192	10	0.00178126	9	0.00336323	39	0.00354803
Greater than or equal to 50% but less than 60%	38	0.0140637	22	0.00391877	18	0.00672646	78	0.00709607
Greater than or equal to 60% but less than 70%	178	0.0658771	254	0.045244	102	0.0381166	534	0.0485808
Greater than or equal to 70% but less than 80%	712	0.263509	1366	0.24332	518	0.193572	2596	0.236172
Greater than or equal to 80% but less than 90%	1242	0.45966	3195	0.569113	1547	0.578102	5984	0.544396
Greater than or equal to 90% but less than 100%	397	0.146928	611	0.108835	420	0.156951	1428	0.129913
1	115	0.0425611	156	0.0277877	62	0.0231689	333	0.0302948
Total	2702	1	5614	1	2676	1	10992	1
Household and housing characteristics
Education level of household head
None	142	0.0515614	185	0.0323766	54	0.0198602	381	0.0340574
Primary	2045	0.742556	3622	0.633882	1754	0.64509	7421	0.663359
Secondary	532	0.193174	1749	0.30609	799	0.293858	3080	0.27532
Higher	35	0.0127088	158	0.0276514	112	0.0411916	305	0.0272638
Total	2754	1	5714	1	2719	1	11187	1
Ceiling material quality
None	1770	0.642702	3580	0.626531	1560	0.57374	6910	0.617681
Mud and wattle or woven fibre	46	0.016703	318	0.0556528	250	0.0919456	614	0.0548851
Wood or plyboard	0	0	0	0	0	0	0	0
Gypsum	938	0.340595	1816	0.317816	909	0.334314	3663	0.327434
Total	2754	1	5714	1	2719	1	11187	1
Window or airbrick screening material quality
None	256	0.0929557	499	0.0873294	111	0.0408238	866	0.0774113
Boards	63	0.0228758	17	0.00297515	0	0	80	0.00715116
Fabric Netting	52	0.0188816	20	0.00350018	4	0.00147113	76	0.0067936
Metal netting	889	0.322803	1487	0.260238	753	0.27694	3129	0.2797
Plastic netting	1449	0.526144	3585	0.627406	1817	0.66826	6851	0.612407
Glass	45	0.0163399	106	0.0185509	34	0.0125046	185	0.0165371
Total	2754	1	5714	1	2719	1	11187	1
Floor material quality
Earth or sand	63	0.0228758	58	0.0101505	19	0.00698786	140	0.0125145
Wooden boards, plastic sheeting or rugs	165	0.0599129	137	0.0239762	20	0.00735565	322	0.0287834
Concrete	2454	0.891068	5404	0.945747	2578	0.948143	10436	0.932869
Parquet, polished wood or ceramic tyles	72	0.0261438	115	0.020126	102	0.0375138	289	0.0258336
Total	2754	1	5714	1	2719	1	11187	1
Roof material quality
Iron sheets	2666	0.968046	5601	0.980224	2704	0.994483	10971	0.980692
Concrete or tiles	88	0.0319535	113	0.019776	15	0.00551673	216	0.0193081
Total	2754	1	5714	1	2719	1	11187	1
Wall material quality
Mud	55	0.019971	58	0.0101505	16	0.00588452	129	0.0115312
Wood boards or iron sheets	10	0.00363108	11	0.0019251	14	0.00514895	35	0.00312863
Brick or concrete	1681	0.610385	4098	0.717186	1199	0.440971	6978	0.62376
Pastered brick or concrete	502	0.18228	817	0.142982	752	0.276572	2071	0.185126
Painted brick or concrete	506	0.183733	730	0.127756	738	0.271423	1974	0.176455
Total	2754	1	5714	1	2719	1	11187	1
Household-level Entomological Exposure Indicators
Detectable populations of Anopheles gambiae sensu lato
Anopheles gambiae sl not detected	708	0.670455	4769	0.886761	2291	0.917134	7768	0.869682
Anopheles gambiae sl detected	348	0.329545	609	0.113239	207	0.0828663	1164	0.130318
Total	1056	1	5378	1	2498	1	8932	1
Density of Culicines
0 to 10 per tent trap per night	350	0.331439	1432	0.26627	1042	0.417134	2824	0.316167
>10 to 20 per tent trap per night	253	0.239583	3214	0.59762	1020	0.408327	4487	0.502351
>20 per tent trap per night	453	0.428977	732	0.13611	436	0.17454	1621	0.181482
Total	1056	1	5378	1	2498	1	8932	1
Vector control interventions
Indoor residual spraying
Not sprayed in the last 12 months	2741	0.99528	5664	0.99125	2692	0.99007	11097	0.991955
Sprayed in the last 12 months	13	0.00472041	50	0.00875044	27	0.00993012	90	0.00804505
Total	2754	1	5714	1	2719	1	11187	1
Topical repellents
Not used in the last week	2721	0.988017	5625	0.984424	2701	0.99338	11047	0.987485
Used in the last week	33	0.0119826	89	0.0155758	18	0.00662008	140	0.0125145
Total	2754	1	5714	1	2719	1	11187	1
Mosquito coils
Not used in the last week	2586	0.938998	5361	0.938222	2619	0.963222	10566	0.944489
Used in the last week	168	0.0610022	353	0.0617781	100	0.0367782	621	0.0555109
Total	2754	1	5714	1	2719	1	11187	1
Have at least one bed net in the household
No nets	270	0.0980392	913	0.159783	117	0.0430305	1300	0.116206
One or more nets	2484	0.901961	4801	0.840217	2602	0.956969	9887	0.883794
Total	2754	1	5714	1	2719	1	11187	1
Slept under a net last night
Did not sleep under a net	706	0.256354	1386	0.242562	199	0.0731887	2291	0.204791
Slept under an untreated net	644	0.233842	2012	0.352118	559	0.20559	3215	0.287387
Slept under a long-lasting insecticidal net	1404	0.509804	2316	0.40532	1961	0.721221	5681	0.507822
Total	2754	1	5714	1	2719	1	11187	1
Ceilings and eaves
Unsealed ceiling and eaves	1539	0.558824	3032	0.530627	1164	0.428099	5735	0.512649
Sealed ceiling or eaves	1215	0.441176	2682	0.469373	1555	0.571901	5452	0.487351
Total	2754	1	5714	1	2719	1	11187	1
Screening or glazing of windows and airbricks
Absent	256	0.0929557	499	0.0873294	111	0.0408238	866	0.0774113
Incomplete or badly damaged	164	0.0595497	383	0.0670284	174	0.0639941	721	0.0644498
Complete but with holes	925	0.335875	1916	0.335317	798	0.29349	3639	0.325288
Complete and intact	1409	0.511619	2916	0.510326	1636	0.601692	5961	0.532851
Total	2754	1	5714	1	2719	1	11187	1
Sealed ceiling of eaves plus windows and airbricks that are completely screened with or without holes
Not sealed and screened	1610	0.584604	3215	0.562653	1245	0.457889	6070	0.542594
Sealed and screened	1144	0.415396	2499	0.437347	1474	0.542111	5117	0.457406
Total	2754	1	5714	1	2719	1	11187	1
Larviciding
Not in a ward with active larviciding at the time of the survey	1481	0.537763	3113	0.544802	1738	0.639206	6332	0.566014
In a ward with active larviciding at the time of the survey	1273	0.462237	2601	0.455198	981	0.360794	4855	0.433986
Total	2754	1	5714	1	2719	1	11187	1
History of illness and treament
Recollection of fever in previous two weeks
Could not remember any fever over the previous two weeks	2426	0.880901	5088	0.890445	2575	0.947039	10089	0.90185
Remembered having had fever over the previous two weeks	328	0.119099	626	0.109555	144	0.0529606	1098	0.0981496
Total	2754	1	5714	1	2719	1	11187	1
Sought advice and/or treatment for that fever over the previous two weeks
Did not seek advice or treatment	77	0.234756	57	0.0910543	21	0.145833	155	0.141166
Did seek advice and/or treatment	251	0.765244	569	0.908946	123	0.854167	943	0.858834
Total	328	1	626	1	144	1	1098	1
Where advice or treatment sought for that fever over the previous two weeks (Non-exclusive)
Government health facility, mobile clinic or Community Health Worker	133	0.405488	247	0.394569	81	0.5625	461	0.419854
Formal private-sector health facility	110	0.335366	321	0.51278	42	0.291667	473	0.430783
Other informal health service providers	108	0.329268	319	0.509585	42	0.291667	469	0.42714
Total	328	1	626	1	144	1	1098	1
Took drugs for treatment of that fever over the previous two weeks
Did not take drugs	17	0.0518293	3	0.00479233	1	0.00694444	21	0.0191257
Took drugs	311	0.948171	623	0.995208	143	0.993056	1077	0.980874
Total	328	1	626	1	144	1	1098	1
Which drug taken for treatment of that fever over the previous two weeks (Non-exclusive)
Artemisinin-based combination therapy	112	0.341463	254	0.405751	62	0.430556	428	0.3898
Non-artemisinin-based antimalarial	138	0.420732	382	0.610224	69	0.479167	589	0.53643
Non-antimalarial	144	0.439024	398	0.635783	23	0.159722	565	0.514572
Total	328	1	626	1	144	1	1098	1
Recollection of fever in previous 24 hours
Could not remember any fever over the previous 24 hours	2686	0.975309	5131	0.89797	2710	0.99669	10527	0.941003
Remembered having had fever over the previous 24 hours	68	0.0246914	43	0.00752538	9	0.00331004	120	0.0107267
Total	2754	1	5174	0.905495	2719	1	10647	0.95173
Parasitological
Plasmodium falciparum infection status
Not detectably malaria-infected	2373	0.861656	5127	0.89727	2450	0.901067	9950	0.889425
Detectably malaria infected	381	0.138344	587	0.10273	269	0.0989334	1237	0.110575
Total	2754	1	5714	1	2719	1	11187	1
